# Supplementary material for: Phylogenetic Analyses and Plastome Comparison to Confirm the Taxonomic Position of Ligusticum multivittatum (Apiaceae, Apioideae)
Source: Genes (Basel). 2025 Jul 14;16(7):823. doi: 10.3390/genes16070823 (PMC12294495; doi:10.3390/genes16070823)
Supplement: Supplementary file 1 [file genes-16-00823-s001.zip › Table S1.xlsx]

## Sheet: Sheet1
Table S1. Sequences of plastomes and ITS obtained from NCBI.
Taxa	GenBank Accession
	Plastome	ITS
Anthriscus cerefolium Hoffm.	NC_015113	ON685495
Anthriscus sylvestris (L.) Hoffm.	MT561042	KT347715
Angelica gigas Nakai	NC_029393	DQ263580
Angelica laxifoliata Diels	NC_040122	EU647210
Angelica nitida H.Wolff	MF594405	EU418378
Angelica anomala Avé-Lall.	NC_057139	HQ699461
Angelica cartilaginomarginata (Makino) Nakai	NC_057138	JN603209
Angelica decursiva (Miq.) Franch. & Sav.	KT781591	EU418375
Angelica keiskei Koidz.	NC_054219	MT735563
Angelica polymorpha Maxim.	NC_041580	DQ263590
Angelica porphyrocaulis Nakai & Kitag.	NC_057136	JX022930
Bupleurum chinense Franch.	MN893666	EU001334
Bupleurum falcatumL.	MT075716	AF479290
Changium smyrnioides H.Wolff	MN092718	DQ517340
Chuanminshen violaceum M.L.Sheh & R.H.Shan	KU921430	HQ185256
Cicuta virosa L.	NC_037711	OL473017
Cryptotaenia japonica Hassk.	NC_046737	MT359998
Daucus carota L.	DQ898156	MF185182
Hymenidium amabile (Craib & W. W. Sm.) Pimenov & Kljuykov	OP477491	MT124614
Hymenidium lhasanum Pimenov & Kljuykov	NC_083197	MT124611
Hymenidium wilsonii (H. Boissieu) Pimenov & Kljuykov	OP672473	/
Hansenia forrestii (H.Wolff) Pimenov & Kljuykov	MT843761	MN049519
Kitagawia terebinthacea (Fisch. ex Trevir.) Pimenov	MT671397	AY548216
Libanotis buchtormensis (Fisch. ex Hornem.) DC.	MZ707534	LC195577
Libanotis spodotrichoma K.T.Fu	MZ707535	LC195506
Ligusticopsis brachyloba (Franch.) Leute	MZ491174	MZ497218
Ligusticopsis capillacea (M.Hiroe) Leute	NC_049051	OL600820
Ligusticopsis daucoides (Franch.) Lavrova ex Pimenov & Kljuykov	NC_063845	MK036591
Ligusticopsis franchetii (C.Y.Wu & F.T.Pu) B.N.Song, C.K.Liu & X.J.He, comb. nov	OP745624	OP740295
Ligusticopsis hispida (Franch.) Lavrova & Kljuykov	NC_049053	OL600824
Ligusticopsis integrifolia (H.Wolff) Leute	NC_049055	MZ497219
Ligusticopsis involucrata (Franch.) Lavrova	NC_049054	MT974014
Ligusticopsis modesta (Diels) Leute	NC_065500	OL600822
Ligusticopsis oliveriana (H.Boissieu) Lacrova	NC_063843	MK036608
Ligusticopsis rechingeriana Leute	NC_065482	MZ497220
Ligusticopsis scapiformis (H.Wolff) Leute	NC_049057	MT974012
Ligusticopsis wallichiana (DC.) Pimenov & Kljuykov	NC_065501	OL600823
Ligusticopsis violacea (R.H.Shan and M.L.Sheh) C.K.Liu and X.J.He, comb. nov.	OP796658	OP730700
Ligusticopsis pubescens (Hand.-Mazz.) J.J.Deng, C.K.Liu & X.J.He comb. nov.	NC_070097	ON870398
Ligusticopsis nana (R.H.Shan and M.L.Sheh) C.K.Liu and X.J.He, comb. nov	OP796659	OP730699
Ligusticum multivittatum Franch.	NC_071794 OP672450	ON543396 ON543395
Ligusticum acuminatum Franch.	MZ491176	MZ497221
Ligusticum angelicifolium Franch.	OL547614	OL600821
Ligusticum delavayi Franch.	NC_049052	MT974017
Ligusticum jeholense (Nakai & Kitag.) Nakai & Kitag.	MT561037	KJ999437
Ligusticum litangense F.T.Pu	MZ532568	MK036600
Ligusticum nematophyllum (Pimenov & Kljuykov) F.T.Pu & M.F.Watson	MZ532572	MK036607
Ligusticum pteridophyllum Franch.	NC_049056	MZ505394
Ligusticum sinense Oliv.	NC_038088	MH712648
Ligusticum tachiroei (Franch. & Sav.) M. Hiroe & Constance	MZ532564	MK036621
Ligusticum tenuisectum H.Boissieu	MZ491177	MZ497222
Ligusticum tenuissimum (Nakai) Kitag.	NC_029394	KP058314
Ligusticum weberbauerianum Fedde ex H.Wolff	MT843763	MN049520
Ligusticum weberbauerianum Fedde ex H.Wolff	MZ532565	MK036626
Ligusticum scoticum L.	/	U78357+MG219235
Ligusticum scoticum subsp. hultenii	/	DQ270206 MK694948 AH008025
Meeboldia delavayi (Franch.) W.Gou & X.J.He	MK993275	MN688997
Oenanthe javanica (Blume) DC.	NC_049874	MT359997
Oenanthe linearis Wall. ex DC.	MT561035	MH807982
Peucedanum ampliatum K.T.Fu	OK336475	MH711527
Peucedanum harry-smithii var. grande (K.T.Fu) R.H.Shan & M.G.Sheh	OK336476	JF977795
Peucedanum japonicum Thunb.	OK336477	JF977805
Peucedanum longshengense R.H. Shan & M.L. Sheh	OK336479	KF806572
Peucedanum medicum Dunn	OK336473	KF806573
Peucedanum praeruptorum Dunn	MN016968	DQ132871
Saposhnikovia divaricata (Turcz. ex Ledeb.) Schischk.	MN539269	KX757775
Sium ninsi L.	NC_072107	OR116135
