# Supplementary material for: Phylogenetic Analyses and Plastome Comparison to Confirm the Taxonomic Position of Ligusticum multivittatum (Apiaceae, Apioideae)
Source: Genes (Basel). 2025 Jul 14;16(7):823. doi: 10.3390/genes16070823 (PMC12294495; doi:10.3390/genes16070823)
Supplement: Supplementary file 1 [file genes-16-00823-s001.zip › Table S2.xlsx]

## Sheet: Sheet1
Table S2 Numbers of SSR motifs identified in the sixteen plastomes.
	Ligusticopsis brachyloba	Ligusticopsis capillacea	Ligusticopsis daucoides	Ligusticopsis franchetii	Ligusticopsis hispida	Ligusticopsis involucrata	Ligusticopsis integrifolia	Ligusticopsis modesta	Ligusticum multivittatum	Ligusticopsis nana	Ligusticopsis oliveriana	Ligusticopsis pubescens	Ligusticopsis rechingeriana	Ligusticopsis scapiformis	Ligusticopsis violacea	Ligusticopsis wallichiana
A/T	37	36	39	33	33	39	37	32	45	32	40	40	41	38	32	39
C/G	2	6	2	7	3	4	6	4	3	2	5	3	2	5	2	2
AT/AT	19	20	21	20	18	19	19	19	19	18	20	20	23	24	17	19
AAT/ATT	2	2	1	2	2	3	3	3	3	3	3	4	2	3	3	3
AAAG/CTTT	1	1	1	1	1	1	1	1	1	1	1	1	1	1	1	1
AAAT/ATTT	5	4	4	4	3	5	6	5	4	5	4	6	6	4	5	3
AAGC/CTTG	0	0	0	0	0	0	0	0	0	0	1	0	0	0	0	0
AAGG/CCTT	1	1	1	1	1	1	1	1	1	1	1	1	1	1	1	1
AATC/ATTG	1	1	1	1	1	1	1	1	1	1	1	1	1	1	1	1
AATT/AATT	0	0	0	0	1	0	0	0	0	0	0	0	0	1	0	0
ACCT/AGGT	2	2	2	2	2	2	2	2	2	2	2	2	2	2	2	2
AAAAT/ATTTT	1	1	1	1	1	1	1	1	2	1	1	1	2	1	1	1
AAATC/ATTTG	0	1	1	1	1	1	1	1	1	1	1	1	1	1	1	1
AATAT/ATATT	0	0	0	0	0	0	0	0	1	0	0	0	0	0	0	0
ACTAG/AGTCT	0	0	1	0	0	0	0	0	0	0	0	0	0	0	0	0
AATATT/AATATT	0	1	0	0	0	0	0	0	0	0	0	0	0	0	0	0
AATTAG/AATTCT	0	0	0	0	0	0	0	1	0	0	0	0	0	0	0	0
AACTAT/AGTTAT	0	0	0	0	0	0	0	0	1	0	0	0	0	0	0	0
ACATAT/ATATGT	0	0	0	0	0	1	0	0	1	0	0	1	1	0	0	0
AGATAT/ATATCT	0	1	1	1	1	1	1	1	1	0	1	1	1	0	1	0
Total	71	77	76	74	68	79	79	72	86	67	81	82	84	82	67	73

## Sheet: Sheet2
	A/T	C/G	AT/AT	AAT/ATT	AAAG/CTTT	AAAT/ATTT	AAGC/CTTG	AAGG/CCTT	AATC/ATTG	AATT/AATT	ACCT/AGGT	AAAAT/ATTTT	AAATC/ATTTG	AATAT/ATATT	ACTAG/AGTCT	AATATT/AATATT	AATTAG/AATTCT	AACTAT/AGTTAT	ACATAT/ATATGT	AGATAT/ATATCT
Ligusticopsis brachyloba	37	2	19	2	1	5	0	1	1	0	2	1	0	0	0	0	0	0	0	0
Ligusticopsis capillacea	36	6	20	2	1	4	0	1	1	0	2	1	1	0	0	1	0	0	0	1
Ligusticopsis daucoides	39	2	21	1	1	4	0	1	1	0	2	1	1	0	1	0	0	0	0	1
Ligusticopsis franchetii	33	7	20	2	1	4	0	1	1	0	2	1	1	0	0	0	0	0	0	1
Ligusticopsis hispida	33	3	18	2	1	3	0	1	1	1	2	1	1	0	0	0	0	0	0	1
Ligusticopsis involucrata	39	4	19	3	1	5	0	1	1	0	2	1	1	0	0	0	0	0	1	1
Ligusticopsis integrifolia	37	6	19	3	1	6	0	1	1	0	2	1	1	0	0	0	0	0	0	1
Ligusticopsis modesta	32	4	19	3	1	5	0	1	1	0	2	1	1	0	0	0	1	0	0	1
Ligusticum multivittatum	45	3	19	3	1	4	0	1	1	0	2	2	1	1	0	0	0	1	1	1
Ligusticopsis nana	32	2	18	3	1	5	0	1	1	0	2	1	1	0	0	0	0	0	0	0
Ligusticopsis oliveriana	40	5	20	3	1	4	1	1	1	0	2	1	1	0	0	0	0	0	0	1
Ligusticopsis pubescens	40	3	20	4	1	6	0	1	1	0	2	1	1	0	0	0	0	0	1	1
Ligusticopsis rechingeriana	41	2	23	2	1	6	0	1	1	0	2	2	1	0	0	0	0	0	1	1
Ligusticopsis scapiformis	38	5	24	3	1	4	0	1	1	1	2	1	1	0	0	0	0	0	0	0
Ligusticopsis violacea	32	2	17	3	1	5	0	1	1	0	2	1	1	0	0	0	0	0	0	1
Ligusticopsis wallichiana	39	2	19	3	1	3	0	1	1	0	2	1	1	0	0	0	0	0	0	0
