# Supplementary material for: Phylogenetic Analyses and Plastome Comparison to Confirm the Taxonomic Position of Ligusticum multivittatum (Apiaceae, Apioideae)
Source: Genes (Basel). 2025 Jul 14;16(7):823. doi: 10.3390/genes16070823 (PMC12294495; doi:10.3390/genes16070823)
Supplement: Supplementary file 1 [file genes-16-00823-s001.zip › Table S3.xlsx]

## Sheet: Sheet1
Table S3 Codon usage and relative synonymous codon usage (RSCU) values of protein-coding genes for the sixteen plastomes.
Amino Acid	Codon	Ligusticopsis brachyloba		Ligusticopsis capillacea		Ligusticopsis daucoides		Ligusticopsis franchetii		Ligusticopsis hispida		Ligusticopsis involucrata		Ligusticopsis integrifolia		Ligusticopsis modesta		Ligusticum multivittatum		Ligusticopsis nana		Ligusticopsis oliveriana		Ligusticopsis pubescens		Ligusticopsis rechingeriana		Ligusticopsis scapiformis		Ligusticopsis violacea		Ligusticopsis wallichiana
		Number	RSCU	Number	RSCU	Number	RSCU	Number	RSCU	Number	RSCU	Number	RSCU	Number	RSCU	Number	RSCU	Number	RSCU	Number	RSCU	Number	RSCU	Number	RSCU	Number	RSCU	Number	RSCU	Number	RSCU	Number	RSCU
Phe	UUU	803	1.35	804	1.36	805	1.35	805	1.36	807	1.35	803	1.36	804	1.35	805	1.35	803	1.35	807	1.35	805	1.35	807	1.36	806	1.35	805	1.35	804	1.35	804	1.35
	UUC	383	0.65	382	0.64	385	0.65	382	0.64	385	0.65	382	0.64	384	0.65	385	0.65	386	0.65	386	0.65	386	0.65	382	0.64	387	0.65	384	0.65	387	0.65	384	0.65
Leu	UUA	750	2.01	752	2.01	750	2.01	752	2.01	748	2	741	1.99	747	2	748	2	747	2.01	741	1.99	746	1.99	747	2	747	2	753	2.01	742	1.99	747	2
	UUG	439	1.18	441	1.18	437	1.17	442	1.18	444	1.19	443	1.19	442	1.18	442	1.18	440	1.18	442	1.19	445	1.19	443	1.19	442	1.18	441	1.18	443	1.19	442	1.18
	CUU	469	1.26	470	1.26	473	1.27	469	1.25	474	1.27	471	1.26	468	1.25	469	1.25	469	1.26	470	1.26	469	1.25	471	1.26	473	1.26	472	1.26	471	1.26	470	1.26
	CUC	146	0.39	146	0.39	148	0.4	146	0.39	143	0.38	145	0.39	147	0.39	148	0.4	145	0.39	147	0.39	148	0.4	145	0.39	146	0.39	143	0.38	147	0.39	146	0.39
	CUA	295	0.79	295	0.79	293	0.78	296	0.79	298	0.8	295	0.79	296	0.79	296	0.79	296	0.79	297	0.8	295	0.79	298	0.8	298	0.8	297	0.79	297	0.8	296	0.79
	CUG	139	0.37	139	0.37	139	0.37	140	0.37	139	0.37	140	0.38	139	0.37	140	0.37	138	0.37	139	0.37	142	0.38	139	0.37	139	0.37	138	0.37	138	0.37	140	0.37
Ile	AUU	865	1.44	868	1.44	870	1.44	866	1.44	867	1.44	862	1.44	868	1.44	872	1.45	869	1.44	865	1.43	868	1.44	870	1.44	870	1.44	868	1.44	867	1.44	865	1.44
	AUC	342	0.57	341	0.57	342	0.57	340	0.57	341	0.56	339	0.56	341	0.57	341	0.57	342	0.57	344	0.57	341	0.57	341	0.57	343	0.57	341	0.57	344	0.57	342	0.57
	AUA	598	0.99	597	0.99	600	0.99	597	0.99	603	1	599	1	597	0.99	596	0.99	601	1	600	1	600	1	598	0.99	600	0.99	597	0.99	599	0.99	596	0.99
Met	AUG	477	1	478	1	477	1	478	1	479	1	479	1	479	1	478	1	478	1	476	1	479	1	480	1	480	1	478	1	476	1	476	1
Val	GUU	446	1.52	445	1.51	444	1.52	445	1.51	448	1.52	443	1.51	444	1.51	444	1.51	445	1.52	445	1.51	445	1.51	444	1.51	445	1.51	446	1.52	444	1.51	446	1.52
	GUC	133	0.45	133	0.45	132	0.45	133	0.45	133	0.45	133	0.45	133	0.45	133	0.45	132	0.45	132	0.45	135	0.46	134	0.46	134	0.46	132	0.45	132	0.45	133	0.45
	GUA	424	1.44	429	1.46	424	1.45	428	1.46	427	1.45	426	1.46	428	1.46	428	1.46	427	1.45	427	1.45	425	1.45	428	1.46	428	1.45	427	1.45	426	1.45	425	1.45
	GUG	171	0.58	168	0.57	172	0.59	169	0.58	170	0.58	169	0.58	169	0.58	169	0.58	170	0.58	171	0.58	171	0.58	170	0.58	170	0.58	169	0.58	171	0.58	170	0.58
Ser	UCU	442	1.7	442	1.7	440	1.69	443	1.71	442	1.7	439	1.7	443	1.71	442	1.7	441	1.7	438	1.69	441	1.7	441	1.7	441	1.7	442	1.7	439	1.69	440	1.69
	UCC	253	0.97	250	0.96	252	0.97	249	0.96	253	0.97	252	0.98	249	0.96	250	0.96	253	0.97	254	0.98	251	0.97	254	0.98	253	0.97	248	0.96	253	0.98	252	0.97
	UCA	290	1.11	290	1.12	290	1.12	289	1.11	291	1.12	287	1.11	291	1.12	292	1.12	289	1.11	289	1.12	291	1.12	290	1.11	291	1.12	290	1.12	289	1.12	291	1.12
	UCG	169	0.65	167	0.64	170	0.65	167	0.64	167	0.64	165	0.64	167	0.64	167	0.64	169	0.65	170	0.66	167	0.64	169	0.65	168	0.65	168	0.65	168	0.65	169	0.65
	AGU	317	1.22	319	1.23	318	1.22	318	1.23	316	1.22	319	1.24	316	1.22	316	1.22	317	1.22	312	1.2	316	1.22	318	1.22	317	1.22	318	1.23	312	1.2	315	1.21
	AGC	92	0.35	91	0.35	89	0.34	91	0.35	91	0.35	87	0.34	91	0.35	91	0.35	89	0.34	92	0.35	91	0.35	89	0.34	89	0.34	91	0.35	93	0.36	94	0.36
Pro	CCU	354	1.6	355	1.6	356	1.61	354	1.59	355	1.6	354	1.6	354	1.59	354	1.59	353	1.6	354	1.6	356	1.6	353	1.6	354	1.6	353	1.59	354	1.6	355	1.6
	CCC	163	0.74	165	0.74	162	0.73	164	0.74	164	0.74	164	0.74	164	0.74	164	0.74	162	0.73	164	0.74	163	0.73	163	0.74	164	0.74	164	0.74	163	0.74	163	0.74
	CCA	234	1.06	235	1.06	234	1.06	235	1.06	234	1.05	234	1.06	236	1.06	236	1.06	233	1.05	233	1.05	235	1.06	233	1.05	234	1.06	234	1.05	232	1.05	233	1.05
	CCG	135	0.61	135	0.61	135	0.61	135	0.61	135	0.61	134	0.6	135	0.61	135	0.61	136	0.62	134	0.61	134	0.6	135	0.61	134	0.6	138	0.62	136	0.61	135	0.61
Thr	ACU	453	1.64	451	1.64	452	1.64	449	1.63	453	1.65	448	1.64	449	1.63	448	1.63	451	1.64	452	1.65	452	1.64	454	1.64	452	1.64	448	1.63	452	1.65	452	1.64
	ACC	197	0.71	199	0.72	199	0.72	200	0.73	197	0.72	197	0.72	201	0.73	202	0.73	197	0.72	197	0.72	200	0.73	197	0.71	198	0.72	201	0.73	197	0.72	197	0.71
	ACA	329	1.19	329	1.19	329	1.19	328	1.19	327	1.19	326	1.19	327	1.19	327	1.19	328	1.19	326	1.19	328	1.19	329	1.19	328	1.19	330	1.2	326	1.19	329	1.19
	ACG	126	0.46	124	0.45	125	0.45	123	0.45	124	0.45	123	0.45	123	0.45	123	0.45	124	0.45	124	0.45	122	0.44	126	0.46	125	0.45	122	0.44	124	0.45	126	0.46
Ala	GCU	523	1.79	522	1.78	524	1.79	522	1.79	524	1.79	522	1.79	522	1.79	522	1.79	523	1.79	521	1.78	523	1.79	524	1.79	524	1.79	522	1.79	521	1.78	522	1.79
	GCC	185	0.63	186	0.64	185	0.63	186	0.64	185	0.63	186	0.64	186	0.64	186	0.64	186	0.64	185	0.63	185	0.63	187	0.64	186	0.64	186	0.64	185	0.63	185	0.63
	GCA	323	1.11	322	1.1	322	1.1	322	1.1	322	1.1	322	1.1	321	1.1	321	1.1	323	1.11	323	1.11	320	1.1	323	1.1	322	1.1	323	1.11	324	1.11	322	1.1
	GCG	137	0.47	140	0.48	139	0.48	139	0.48	138	0.47	139	0.48	139	0.48	139	0.48	136	0.47	139	0.48	139	0.48	137	0.47	139	0.47	138	0.47	138	0.47	138	0.47
Tyr	UAU	650	1.6	654	1.6	654	1.6	655	1.6	652	1.6	654	1.6	651	1.6	653	1.6	652	1.6	653	1.6	656	1.6	653	1.6	654	1.6	652	1.6	652	1.6	651	1.6
	UAC	163	0.4	166	0.4	164	0.4	165	0.4	164	0.4	164	0.4	165	0.4	165	0.4	163	0.4	163	0.4	162	0.4	164	0.4	163	0.4	163	0.4	161	0.4	163	0.4
His	CAU	387	1.51	387	1.52	387	1.51	387	1.52	388	1.52	384	1.51	388	1.52	388	1.52	390	1.52	389	1.52	387	1.51	388	1.52	388	1.52	388	1.52	390	1.52	389	1.51
	CAC	125	0.49	122	0.48	124	0.49	122	0.48	124	0.48	124	0.49	122	0.48	122	0.48	124	0.48	124	0.48	125	0.49	123	0.48	124	0.48	123	0.48	124	0.48	125	0.49
Gln	CAA	571	1.51	571	1.5	574	1.51	572	1.51	574	1.51	573	1.51	574	1.51	575	1.51	572	1.52	574	1.51	573	1.51	574	1.51	574	1.51	571	1.5	573	1.51	575	1.51
	CAG	186	0.49	190	0.5	187	0.49	188	0.49	185	0.49	185	0.49	186	0.49	186	0.49	183	0.48	186	0.49	186	0.49	184	0.49	186	0.49	189	0.5	184	0.49	186	0.49
Asn	AAU	755	1.52	755	1.52	756	1.52	754	1.52	760	1.53	756	1.53	753	1.52	752	1.52	754	1.52	755	1.52	758	1.53	755	1.53	759	1.53	754	1.52	757	1.52	757	1.52
	AAC	239	0.48	238	0.48	237	0.48	238	0.48	236	0.47	235	0.47	238	0.48	238	0.48	235	0.48	237	0.48	236	0.47	235	0.47	235	0.47	236	0.48	236	0.48	237	0.48
Lys	AAA	843	1.52	843	1.53	843	1.52	843	1.53	842	1.52	842	1.52	842	1.53	843	1.53	845	1.52	835	1.52	844	1.53	847	1.53	843	1.52	842	1.53	837	1.53	841	1.52
	AAG	263	0.48	262	0.47	263	0.48	261	0.47	267	0.48	263	0.48	261	0.47	262	0.47	265	0.48	262	0.48	262	0.47	262	0.47	264	0.48	261	0.47	260	0.47	263	0.48
Asp	GAU	677	1.59	672	1.59	675	1.59	669	1.59	679	1.6	677	1.6	671	1.59	670	1.59	679	1.6	676	1.59	676	1.6	681	1.59	677	1.6	671	1.59	676	1.59	674	1.59
	GAC	172	0.41	174	0.41	172	0.41	174	0.41	172	0.4	171	0.4	174	0.41	174	0.41	171	0.4	174	0.41	171	0.4	173	0.41	171	0.4	174	0.41	174	0.41	172	0.41
Glu	GAA	826	1.51	825	1.51	826	1.51	823	1.51	827	1.51	824	1.51	824	1.51	824	1.51	826	1.51	824	1.51	827	1.51	827	1.51	828	1.51	823	1.5	824	1.51	825	1.51
	GAG	270	0.49	270	0.49	271	0.49	270	0.49	271	0.49	271	0.49	271	0.49	271	0.49	270	0.49	271	0.49	271	0.49	270	0.49	270	0.49	271	0.5	271	0.49	270	0.49
Cys	UGU	165	1.55	168	1.54	165	1.55	167	1.55	164	1.54	164	1.55	168	1.55	168	1.55	164	1.54	165	1.54	163	1.55	164	1.54	164	1.53	167	1.54	164	1.54	164	1.54
	UGC	48	0.45	50	0.46	48	0.45	49	0.45	49	0.46	48	0.45	49	0.45	49	0.45	49	0.46	49	0.46	48	0.45	49	0.46	50	0.47	50	0.46	49	0.46	49	0.46
Trp	UGG	379	1	380	1	380	1	380	1	379	1	376	1	380	1	380	1	379	1	378	1	379	1	379	1	379	1	379	1	378	1	378	1
Arg	CGU	280	1.35	280	1.35	279	1.35	280	1.35	279	1.35	280	1.35	281	1.36	281	1.36	281	1.35	280	1.36	279	1.34	280	1.35	281	1.36	280	1.35	281	1.36	280	1.35
	CGC	82	0.4	81	0.39	82	0.4	81	0.39	85	0.41	83	0.4	80	0.39	80	0.39	83	0.4	81	0.39	84	0.4	84	0.4	82	0.4	81	0.39	81	0.39	81	0.39
	CGA	289	1.4	287	1.39	287	1.39	287	1.39	284	1.37	286	1.38	287	1.39	286	1.38	284	1.37	287	1.39	286	1.38	286	1.38	285	1.38	288	1.39	287	1.39	289	1.39
	CGG	97	0.47	96	0.46	95	0.46	96	0.46	96	0.46	95	0.46	95	0.46	95	0.46	95	0.46	95	0.46	95	0.46	96	0.46	96	0.46	95	0.46	97	0.47	97	0.47
	AGA	371	1.79	369	1.78	372	1.8	371	1.79	369	1.78	371	1.79	370	1.79	371	1.79	374	1.8	367	1.78	375	1.8	371	1.79	370	1.79	372	1.79	367	1.77	371	1.79
	AGG	124	0.6	129	0.62	127	0.61	128	0.62	128	0.62	129	0.62	128	0.62	128	0.62	129	0.62	126	0.61	129	0.62	128	0.62	128	0.62	128	0.62	128	0.62	126	0.61
Gly	GGU	498	1.34	499	1.34	497	1.34	499	1.35	502	1.35	500	1.35	499	1.34	499	1.34	500	1.35	500	1.35	498	1.34	499	1.34	502	1.35	499	1.35	500	1.35	500	1.35
	GGC	170	0.46	171	0.46	170	0.46	171	0.46	167	0.45	170	0.46	171	0.46	171	0.46	171	0.46	171	0.46	170	0.46	170	0.46	170	0.46	171	0.46	171	0.46	169	0.46
	GGA	562	1.51	562	1.51	559	1.51	560	1.51	560	1.51	557	1.5	560	1.51	561	1.51	557	1.5	561	1.51	560	1.51	558	1.5	560	1.51	559	1.51	561	1.51	560	1.51
	GGG	254	0.68	253	0.68	258	0.7	254	0.68	256	0.69	255	0.69	255	0.69	255	0.69	257	0.69	254	0.68	257	0.69	258	0.69	254	0.68	255	0.69	253	0.68	256	0.69
TER	UAA	31	1.75	31	1.75	31	1.75	31	1.75	31	1.75	32	1.81	31	1.75	31	1.75	31	1.75	31	1.75	31	1.75	31	1.75	31	1.75	31	1.75	32	1.81	31	1.75
	UAG	12	0.68	11	0.62	12	0.68	12	0.68	12	0.68	11	0.62	12	0.68	12	0.68	12	0.68	12	0.68	12	0.68	12	0.68	12	0.68	12	0.68	11	0.62	12	0.68
	UGA	10	0.57	11	0.62	10	0.57	10	0.57	10	0.57	10	0.57	10	0.57	10	0.57	10	0.57	10	0.57	10	0.57	10	0.57	10	0.57	10	0.57	10	0.57	10	0.57
Total		21101		21117		21117		21099		21136		21058		21096		21109		21159		21086		21124		21147		21137		21102		21083		21101

## Sheet: Sheet2
Table S3 Codon usage and relative synonymous codon usage (RSCU) values of protein-coding genes for the ten plastomes.
Codon	Ligusticopsis brachyloba	Ligusticopsis capillacea	Ligusticopsis daucoides	Ligusticopsis franchetii	Ligusticopsis hispida	Ligusticopsis involucrata	Ligusticopsis integrifolia	Ligusticopsis modesta	Ligusticum multivittatum	Ligusticopsis nana	Ligusticopsis oliveriana	Ligusticopsis pubescens	Ligusticopsis rechingeriana	Ligusticopsis scapiformis	Ligusticopsis violacea	Ligusticopsis wallichiana
UUU	1.35	1.36	1.35	1.36	1.35	1.36	1.35	1.35	1.35	1.35	1.35	1.36	1.35	1.35	1.35	1.35
UUC	0.65	0.64	0.65	0.64	0.65	0.64	0.65	0.65	0.65	0.65	0.65	0.64	0.65	0.65	0.65	0.65
UUA	2.01	2.01	2.01	2.01	2	1.99	2	2	2.01	1.99	1.99	2	2	2.01	1.99	2
UUG	1.18	1.18	1.17	1.18	1.19	1.19	1.18	1.18	1.18	1.19	1.19	1.19	1.18	1.18	1.19	1.18
CUU	1.26	1.26	1.27	1.25	1.27	1.26	1.25	1.25	1.26	1.26	1.25	1.26	1.26	1.26	1.26	1.26
CUC	0.39	0.39	0.4	0.39	0.38	0.39	0.39	0.4	0.39	0.39	0.4	0.39	0.39	0.38	0.39	0.39
CUA	0.79	0.79	0.78	0.79	0.8	0.79	0.79	0.79	0.79	0.8	0.79	0.8	0.8	0.79	0.8	0.79
CUG	0.37	0.37	0.37	0.37	0.37	0.38	0.37	0.37	0.37	0.37	0.38	0.37	0.37	0.37	0.37	0.37
AUU	1.44	1.44	1.44	1.44	1.44	1.44	1.44	1.45	1.44	1.43	1.44	1.44	1.44	1.44	1.44	1.44
AUC	0.57	0.57	0.57	0.57	0.56	0.56	0.57	0.57	0.57	0.57	0.57	0.57	0.57	0.57	0.57	0.57
AUA	0.99	0.99	0.99	0.99	1	1	0.99	0.99	1	1	1	0.99	0.99	0.99	0.99	0.99
AUG	1	1	1	1	1	1	1	1	1	1	1	1	1	1	1	1
GUU	1.52	1.51	1.52	1.51	1.52	1.51	1.51	1.51	1.52	1.51	1.51	1.51	1.51	1.52	1.51	1.52
GUC	0.45	0.45	0.45	0.45	0.45	0.45	0.45	0.45	0.45	0.45	0.46	0.46	0.46	0.45	0.45	0.45
GUA	1.44	1.46	1.45	1.46	1.45	1.46	1.46	1.46	1.45	1.45	1.45	1.46	1.45	1.45	1.45	1.45
GUG	0.58	0.57	0.59	0.58	0.58	0.58	0.58	0.58	0.58	0.58	0.58	0.58	0.58	0.58	0.58	0.58
UCU	1.7	1.7	1.69	1.71	1.7	1.7	1.71	1.7	1.7	1.69	1.7	1.7	1.7	1.7	1.69	1.69
UCC	0.97	0.96	0.97	0.96	0.97	0.98	0.96	0.96	0.97	0.98	0.97	0.98	0.97	0.96	0.98	0.97
UCA	1.11	1.12	1.12	1.11	1.12	1.11	1.12	1.12	1.11	1.12	1.12	1.11	1.12	1.12	1.12	1.12
UCG	0.65	0.64	0.65	0.64	0.64	0.64	0.64	0.64	0.65	0.66	0.64	0.65	0.65	0.65	0.65	0.65
AGU	1.22	1.23	1.22	1.23	1.22	1.24	1.22	1.22	1.22	1.2	1.22	1.22	1.22	1.23	1.2	1.21
AGC	0.35	0.35	0.34	0.35	0.35	0.34	0.35	0.35	0.34	0.35	0.35	0.34	0.34	0.35	0.36	0.36
CCU	1.6	1.6	1.61	1.59	1.6	1.6	1.59	1.59	1.6	1.6	1.6	1.6	1.6	1.59	1.6	1.6
CCC	0.74	0.74	0.73	0.74	0.74	0.74	0.74	0.74	0.73	0.74	0.73	0.74	0.74	0.74	0.74	0.74
CCA	1.06	1.06	1.06	1.06	1.05	1.06	1.06	1.06	1.05	1.05	1.06	1.05	1.06	1.05	1.05	1.05
CCG	0.61	0.61	0.61	0.61	0.61	0.6	0.61	0.61	0.62	0.61	0.6	0.61	0.6	0.62	0.61	0.61
ACU	1.64	1.64	1.64	1.63	1.65	1.64	1.63	1.63	1.64	1.65	1.64	1.64	1.64	1.63	1.65	1.64
ACC	0.71	0.72	0.72	0.73	0.72	0.72	0.73	0.73	0.72	0.72	0.73	0.71	0.72	0.73	0.72	0.71
ACA	1.19	1.19	1.19	1.19	1.19	1.19	1.19	1.19	1.19	1.19	1.19	1.19	1.19	1.2	1.19	1.19
ACG	0.46	0.45	0.45	0.45	0.45	0.45	0.45	0.45	0.45	0.45	0.44	0.46	0.45	0.44	0.45	0.46
GCU	1.79	1.78	1.79	1.79	1.79	1.79	1.79	1.79	1.79	1.78	1.79	1.79	1.79	1.79	1.78	1.79
GCC	0.63	0.64	0.63	0.64	0.63	0.64	0.64	0.64	0.64	0.63	0.63	0.64	0.64	0.64	0.63	0.63
GCA	1.11	1.1	1.1	1.1	1.1	1.1	1.1	1.1	1.11	1.11	1.1	1.1	1.1	1.11	1.11	1.1
GCG	0.47	0.48	0.48	0.48	0.47	0.48	0.48	0.48	0.47	0.48	0.48	0.47	0.47	0.47	0.47	0.47
UAU	1.6	1.6	1.6	1.6	1.6	1.6	1.6	1.6	1.6	1.6	1.6	1.6	1.6	1.6	1.6	1.6
UAC	0.4	0.4	0.4	0.4	0.4	0.4	0.4	0.4	0.4	0.4	0.4	0.4	0.4	0.4	0.4	0.4
CAU	1.51	1.52	1.51	1.52	1.52	1.51	1.52	1.52	1.52	1.52	1.51	1.52	1.52	1.52	1.52	1.51
CAC	0.49	0.48	0.49	0.48	0.48	0.49	0.48	0.48	0.48	0.48	0.49	0.48	0.48	0.48	0.48	0.49
CAA	1.51	1.5	1.51	1.51	1.51	1.51	1.51	1.51	1.52	1.51	1.51	1.51	1.51	1.5	1.51	1.51
CAG	0.49	0.5	0.49	0.49	0.49	0.49	0.49	0.49	0.48	0.49	0.49	0.49	0.49	0.5	0.49	0.49
AAU	1.52	1.52	1.52	1.52	1.53	1.53	1.52	1.52	1.52	1.52	1.53	1.53	1.53	1.52	1.52	1.52
AAC	0.48	0.48	0.48	0.48	0.47	0.47	0.48	0.48	0.48	0.48	0.47	0.47	0.47	0.48	0.48	0.48
AAA	1.52	1.53	1.52	1.53	1.52	1.52	1.53	1.53	1.52	1.52	1.53	1.53	1.52	1.53	1.53	1.52
AAG	0.48	0.47	0.48	0.47	0.48	0.48	0.47	0.47	0.48	0.48	0.47	0.47	0.48	0.47	0.47	0.48
GAU	1.59	1.59	1.59	1.59	1.6	1.6	1.59	1.59	1.6	1.59	1.6	1.59	1.6	1.59	1.59	1.59
GAC	0.41	0.41	0.41	0.41	0.4	0.4	0.41	0.41	0.4	0.41	0.4	0.41	0.4	0.41	0.41	0.41
GAA	1.51	1.51	1.51	1.51	1.51	1.51	1.51	1.51	1.51	1.51	1.51	1.51	1.51	1.5	1.51	1.51
GAG	0.49	0.49	0.49	0.49	0.49	0.49	0.49	0.49	0.49	0.49	0.49	0.49	0.49	0.5	0.49	0.49
UGU	1.55	1.54	1.55	1.55	1.54	1.55	1.55	1.55	1.54	1.54	1.55	1.54	1.53	1.54	1.54	1.54
UGC	0.45	0.46	0.45	0.45	0.46	0.45	0.45	0.45	0.46	0.46	0.45	0.46	0.47	0.46	0.46	0.46
UGG	1	1	1	1	1	1	1	1	1	1	1	1	1	1	1	1
CGU	1.35	1.35	1.35	1.35	1.35	1.35	1.36	1.36	1.35	1.36	1.34	1.35	1.36	1.35	1.36	1.35
CGC	0.4	0.39	0.4	0.39	0.41	0.4	0.39	0.39	0.4	0.39	0.4	0.4	0.4	0.39	0.39	0.39
CGA	1.4	1.39	1.39	1.39	1.37	1.38	1.39	1.38	1.37	1.39	1.38	1.38	1.38	1.39	1.39	1.39
CGG	0.47	0.46	0.46	0.46	0.46	0.46	0.46	0.46	0.46	0.46	0.46	0.46	0.46	0.46	0.47	0.47
AGA	1.79	1.78	1.8	1.79	1.78	1.79	1.79	1.79	1.8	1.78	1.8	1.79	1.79	1.79	1.77	1.79
AGG	0.6	0.62	0.61	0.62	0.62	0.62	0.62	0.62	0.62	0.61	0.62	0.62	0.62	0.62	0.62	0.61
GGU	1.34	1.34	1.34	1.35	1.35	1.35	1.34	1.34	1.35	1.35	1.34	1.34	1.35	1.35	1.35	1.35
GGC	0.46	0.46	0.46	0.46	0.45	0.46	0.46	0.46	0.46	0.46	0.46	0.46	0.46	0.46	0.46	0.46
GGA	1.51	1.51	1.51	1.51	1.51	1.5	1.51	1.51	1.5	1.51	1.51	1.5	1.51	1.51	1.51	1.51
GGG	0.68	0.68	0.7	0.68	0.69	0.69	0.69	0.69	0.69	0.68	0.69	0.69	0.68	0.69	0.68	0.69
UAA	1.75	1.75	1.75	1.75	1.75	1.81	1.75	1.75	1.75	1.75	1.75	1.75	1.75	1.75	1.81	1.75
UAG	0.68	0.62	0.68	0.68	0.68	0.62	0.68	0.68	0.68	0.68	0.68	0.68	0.68	0.68	0.62	0.68
UGA	0.57	0.62	0.57	0.57	0.57	0.57	0.57	0.57	0.57	0.57	0.57	0.57	0.57	0.57	0.57	0.57

## Sheet: Sheet3
Codon	AGC	CUG	CUC	CGC	UAC	GAC	GUC	ACG	UGC	GGC	CGG	AAG	GCG	AAC	CAG	CAC	GAG	AUC	UGA	GUG	CCG	AGG	GCC	UUC	UCG	UAG	GGG	ACC	CCC	CUA	UCC	AUA	UGG	AUG	CCA	GCA	UCA	UUG	ACA	AGU	CUU	GGU	CGU	UUU	CGA	AUU	GUA	GGA	CAU
Ligusticopsis brachyloba	0.35	0.37	0.39	0.4	0.4	0.41	0.45	0.46	0.45	0.46	0.47	0.48	0.47	0.48	0.49	0.49	0.49	0.57	0.57	0.58	0.61	0.6	0.63	0.65	0.65	0.68	0.68	0.71	0.74	0.79	0.97	0.99	1	1	1.06	1.11	1.11	1.18	1.19	1.22	1.26	1.34	1.35	1.35	1.4	1.44	1.44	1.51	1.51
Ligusticopsis capillacea	0.35	0.37	0.39	0.39	0.4	0.41	0.45	0.45	0.46	0.46	0.46	0.47	0.48	0.48	0.5	0.48	0.49	0.57	0.62	0.57	0.61	0.62	0.64	0.64	0.64	0.62	0.68	0.72	0.74	0.79	0.96	0.99	1	1	1.06	1.1	1.12	1.18	1.19	1.23	1.26	1.34	1.35	1.36	1.39	1.44	1.46	1.51	1.52
Ligusticopsis daucoides	0.34	0.37	0.4	0.4	0.4	0.41	0.45	0.45	0.45	0.46	0.46	0.48	0.48	0.48	0.49	0.49	0.49	0.57	0.57	0.59	0.61	0.61	0.63	0.65	0.65	0.68	0.7	0.72	0.73	0.78	0.97	0.99	1	1	1.06	1.1	1.12	1.17	1.19	1.22	1.27	1.34	1.35	1.35	1.39	1.44	1.45	1.51	1.51
Ligusticopsis franchetii	0.35	0.37	0.39	0.39	0.4	0.41	0.45	0.45	0.45	0.46	0.46	0.47	0.48	0.48	0.49	0.48	0.49	0.57	0.57	0.58	0.61	0.62	0.64	0.64	0.64	0.68	0.68	0.73	0.74	0.79	0.96	0.99	1	1	1.06	1.1	1.11	1.18	1.19	1.23	1.25	1.35	1.35	1.36	1.39	1.44	1.46	1.51	1.52
Ligusticopsis hispida	0.35	0.37	0.38	0.41	0.4	0.4	0.45	0.45	0.46	0.45	0.46	0.48	0.47	0.47	0.49	0.48	0.49	0.56	0.57	0.58	0.61	0.62	0.63	0.65	0.64	0.68	0.69	0.72	0.74	0.8	0.97	1	1	1	1.05	1.1	1.12	1.19	1.19	1.22	1.27	1.35	1.35	1.35	1.37	1.44	1.45	1.51	1.52
Ligusticopsis involucrata	0.34	0.38	0.39	0.4	0.4	0.4	0.45	0.45	0.45	0.46	0.46	0.48	0.48	0.47	0.49	0.49	0.49	0.56	0.57	0.58	0.6	0.62	0.64	0.64	0.64	0.62	0.69	0.72	0.74	0.79	0.98	1	1	1	1.06	1.1	1.11	1.19	1.19	1.24	1.26	1.35	1.35	1.36	1.38	1.44	1.46	1.5	1.51
Ligusticopsis integrifolia	0.35	0.37	0.39	0.39	0.4	0.41	0.45	0.45	0.45	0.46	0.46	0.47	0.48	0.48	0.49	0.48	0.49	0.57	0.57	0.58	0.61	0.62	0.64	0.65	0.64	0.68	0.69	0.73	0.74	0.79	0.96	0.99	1	1	1.06	1.1	1.12	1.18	1.19	1.22	1.25	1.34	1.36	1.35	1.39	1.44	1.46	1.51	1.52
Ligusticopsis modesta	0.35	0.37	0.4	0.39	0.4	0.41	0.45	0.45	0.45	0.46	0.46	0.47	0.48	0.48	0.49	0.48	0.49	0.57	0.57	0.58	0.61	0.62	0.64	0.65	0.64	0.68	0.69	0.73	0.74	0.79	0.96	0.99	1	1	1.06	1.1	1.12	1.18	1.19	1.22	1.25	1.34	1.36	1.35	1.38	1.45	1.46	1.51	1.52
Ligusticum multivittatum	0.34	0.37	0.39	0.4	0.4	0.4	0.45	0.45	0.46	0.46	0.46	0.48	0.47	0.48	0.48	0.48	0.49	0.57	0.57	0.58	0.62	0.62	0.64	0.65	0.65	0.68	0.69	0.72	0.73	0.79	0.97	1	1	1	1.05	1.11	1.11	1.18	1.19	1.22	1.26	1.35	1.35	1.35	1.37	1.44	1.45	1.5	1.52
Ligusticopsis nana	0.35	0.37	0.39	0.39	0.4	0.41	0.45	0.45	0.46	0.46	0.46	0.48	0.48	0.48	0.49	0.48	0.49	0.57	0.57	0.58	0.61	0.61	0.63	0.65	0.66	0.68	0.68	0.72	0.74	0.8	0.98	1	1	1	1.05	1.11	1.12	1.19	1.19	1.2	1.26	1.35	1.36	1.35	1.39	1.43	1.45	1.51	1.52
Ligusticopsis oliveriana	0.35	0.38	0.4	0.4	0.4	0.4	0.46	0.44	0.45	0.46	0.46	0.47	0.48	0.47	0.49	0.49	0.49	0.57	0.57	0.58	0.6	0.62	0.63	0.65	0.64	0.68	0.69	0.73	0.73	0.79	0.97	1	1	1	1.06	1.1	1.12	1.19	1.19	1.22	1.25	1.34	1.34	1.35	1.38	1.44	1.45	1.51	1.51
Ligusticopsis pubescens	0.34	0.37	0.39	0.4	0.4	0.41	0.46	0.46	0.46	0.46	0.46	0.47	0.47	0.47	0.49	0.48	0.49	0.57	0.57	0.58	0.61	0.62	0.64	0.64	0.65	0.68	0.69	0.71	0.74	0.8	0.98	0.99	1	1	1.05	1.1	1.11	1.19	1.19	1.22	1.26	1.34	1.35	1.36	1.38	1.44	1.46	1.5	1.52
Ligusticopsis rechingeriana	0.34	0.37	0.39	0.4	0.4	0.4	0.46	0.45	0.47	0.46	0.46	0.48	0.47	0.47	0.49	0.48	0.49	0.57	0.57	0.58	0.6	0.62	0.64	0.65	0.65	0.68	0.68	0.72	0.74	0.8	0.97	0.99	1	1	1.06	1.1	1.12	1.18	1.19	1.22	1.26	1.35	1.36	1.35	1.38	1.44	1.45	1.51	1.52
Ligusticopsis scapiformis	0.35	0.37	0.38	0.39	0.4	0.41	0.45	0.44	0.46	0.46	0.46	0.47	0.47	0.48	0.5	0.48	0.5	0.57	0.57	0.58	0.62	0.62	0.64	0.65	0.65	0.68	0.69	0.73	0.74	0.79	0.96	0.99	1	1	1.05	1.11	1.12	1.18	1.2	1.23	1.26	1.35	1.35	1.35	1.39	1.44	1.45	1.51	1.52
Ligusticopsis violacea	0.36	0.37	0.39	0.39	0.4	0.41	0.45	0.45	0.46	0.46	0.47	0.47	0.47	0.48	0.49	0.48	0.49	0.57	0.57	0.58	0.61	0.62	0.63	0.65	0.65	0.62	0.68	0.72	0.74	0.8	0.98	0.99	1	1	1.05	1.11	1.12	1.19	1.19	1.2	1.26	1.35	1.36	1.35	1.39	1.44	1.45	1.51	1.52
Ligusticopsis wallichiana	0.36	0.37	0.39	0.39	0.4	0.41	0.45	0.46	0.46	0.46	0.47	0.48	0.47	0.48	0.49	0.49	0.49	0.57	0.57	0.58	0.61	0.61	0.63	0.65	0.65	0.68	0.69	0.71	0.74	0.79	0.97	0.99	1	1	1.05	1.1	1.12	1.18	1.19	1.21	1.26	1.35	1.35	1.35	1.39	1.44	1.45	1.51	1.51
[truncated: 15 more columns]
